# Supplementary material for: Daily Fluctuation of Facial Pore Area, Roughness and Redness among Young Japanese Women; Beneficial Effects of Galactomyces Ferment Filtrate Containing Antioxidative Skin Care Formula
Source: J Clin Med. 2021 Jun 5;10(11):2502. doi: 10.3390/jcm10112502 (PMC8200969; doi:10.3390/jcm10112502)
Supplement: Supplementary file 1 [file jcm-10-02502-s001.zip]

Archive with 1 entries (1 files):
- jcm-1239928-supplementary.pdf
